# Supplementary material for: Novel color via stimulation of individual photoreceptors at population scale
Source: Sci Adv. 2025 Apr 18;11(16):eadu1052. doi: 10.1126/sciadv.adu1052 (PMC12007580; doi:10.1126/sciadv.adu1052)
Supplement: Supplementary file 2 — Movie S1 [file sciadv.adu1052_movie_s1.zip]

Archive with 1 entries (1 files):
- adu1052_movie_s1.mov
